# Supplementary material for: Exploring the interplay between Fusobacterium nucleatum with the expression of microRNA, and inflammatory mediators in colorectal cancer
Source: Front Microbiol. 2023 Nov 23;14:1302719. doi: 10.3389/fmicb.2023.1302719 (PMC10701916; doi:10.3389/fmicb.2023.1302719)
Supplement: Supplementary file 2 [file Table_1.XLSX]

## Sheet: Sheet1
Supplementary Table 6. Digital MIQE checklist for authors, reviewers and editors.
ITEM TO CHECK	Importance (All essential information (E) must be submitted with the manuscript. Desirable information (D) should be submitted if possible.)	CHECKLIST	AUTHOR’S COMMENTS
EXPERIMENTAL DESIGN
Definition of experimental and control groups	E	YES	Colorectal adenocarcinoma and matched adjacent non-tumor tissues Table 2 (histopathological and demographic features)
Number within each group	E	YES	100 cancerous tissues and 100 matched normal tissues
Assay carried out by core lab or investigator's lab?	D	YES	Investigator’s lab
Power analysis	D	N/A	_
SAMPLE
Description	E	YES	Materials and Methods, Section: 2.1
Volume or mass of sample processed	E	YES	Materials and Methods, Section: 2.1
Microdissection or macrodissection	E	N/A
Processing procedure	E	YES	After the surgical procedure, the tissue samples were expeditiously conveyed to the pathology unit for expert inspection and assessment by a pathologist. A segment of the tumor tissues and normal adjacent mucosal samples were fixed in RNAlater (QIAGEN, Hilden, Germany) stabilization buffer.
If frozen - how and how quickly?	E	YES	The sample in RNAprotect cell reagent were frozen at - 70°C right after the patological processing.
If fixed - with what, how quickly?	E	N/A	_
Sample storage conditions (especially for FFPE samples)	E	YES	The samples remained at -70°C until Acid nucleic extraction
NUCLEIC ACID EXTRACTION
Procedure and/or instrumentation	E	YES	Materials and Methods, section: “Acid nucleic extraction”.
Name of kit and details of any modifications	E	YES	FavorPrepTM DNA Mini Kit, FavorPrep™ Tissue Total RNA Mini Kit (Favorgen, Taiwan) and The FavorPrep™ miRNA Isolation Kit (Favorgen, Taiwan) was used to extract DNA, Total RNA and microRNA, respectively.
Source of additional reagents used	D	YES	DNase free RNA and 2ME were added to Total RNA Mini Kit according to the manufacturer's instructions.
Details of DNase or RNAse treatment	E	YES	DNase free RNA were added to Total RNA Mini Kit during the RNA extraction prossses
Contamination assessment (DNA or RNA)	E	YES	Control the purity and quantity of the DNA and RNA samples by measuring absorbance at 260 and 280 nm. A260/280 values falling within the range of ≥1.8 and >2.0 are commonly regarded as indicative of DNA and RNA purity, respectively. Lower values may indicate contamination by protein or organic chemicals.
Nucleic acid quantification	E	YES	Materials and Methods, section: “Acid nucleic extraction”.
Instrument and method	E	YES	The DNA/RNA concentration and purity were assessed by A nanodrop instrument (WPA Biowave II Nanospectrophotometer, USA)
Purity (A260/A280)	D	YES	DNA A260/280: ≥1.8 , RNA A260/280 >2.0
RNA integrity method/instrument	E	YES	The RNA integrity was assessed using visual inspection, agarose gel electrophoresis stained with safe stain, Nanospectrophotometer, and efficacy of RT-PCR in small-scale reaction.
RIN/RQI or Cq of 3' and 5' transcripts	E	YES	As described above
Inhibition testing (Cq dilutions, spike or other)	E	YES	No inhibition was noted concerning the results of PCR after samples dilution
Storage of nucleic acid: temperature, concentration, duration, buffer	E	YES	Stored at -70 degrees, up to two years in respective kit elution buffers.
REVERSE TRANSCRIPTION (If necessary)
cDNA priming method	E	YES	Supplementary Table 1/ cDNA synthesis kit (Yekta Tajhiz Azma, Iran and Cat. No: YT4500), Ana microRNA detection kit (AnaCell Co, Iran)
One or two step protocol	E	YES	two step protocol
Amount of RNA and reaction volume, priming oligonucleotide and reverse transcriptase	E	YES	Supplementary Table 1
Reaction volume (for two step reverse transcription reaction)	D	YES	Supplementary Table 1
Storage of cDNA: temperature, concentration, duration, buffer	D	N/A	Stored at -20°C for less than a week and -70 °C up to two years. In respective kit elution buffers in 20 µl concentration.
qPCR target information
Sequence accession number	E	N/A	_
Location of amplicon	D	N/A	_
Amplicon length	E	YES	Supplementary Table 2
In silico specificity screen (BLAST, etc)	E	YES	Materials and Methods, Section: 2.3 The specificities of the primer and probe were examined by EMBL-EPI, NCBI BLAST databases, and Allele ID software (v.7.5).
Pseudogenes, retropseudogenes or other homologs?	D	N/A	_
Sequence alignment	D	N/A	_
Secondary structure analysis of amplicon and GC content	D	N/A	_
Location of each primer by exon or intron (if applicable)	E	N/A	_
Where appropriate, which splice variants are targeted?	E	N/A	_
qPCR OLIGONUCLEOTIDES
Primer sequences	E	YES	Supplementary Table 2
RTPrimerDB Identification Number	D	N/A	_
Probe sequences	D	YES	Supplementary Table 3
Location and identity of any modifications	E	NO	Manufacturers’ proprietary
Manufacturer of oligonucleotides	D	YES	Primers and Probes manufactured by Metabion
Purification method	D	YES	HPLC
qPCR PROTOCOL
Complete reaction conditions	E	YES	Materials and Methods
Reaction volume and amount of cDNA/DNA	E	YES	Materials and Methods
Primer, (probe), Mg++ and dNTP concentrations	E	YES	Materials and Methods, Manufacturers’ proprietary
Polymerase identity and concentration	E	NO	Manufacturers’ proprietary
Buffer/kit identity and manufacturer	E	YES	Materials and Methods, Manufacturers’ proprietary
Exact chemical constitution of the buffer	D	YES	Manufacturers’ proprietary
Additives (SYBR Green I, DMSO, etc.)	E	N/A	_
Manufacturer of plates/tubes and catalog number	D	YES	Materials and Methods
Complete thermocycling parameters	E	YES	Supplementary Table 3
Reaction setup (manual/robotic)	D	N/A	_
Manufacturer of qPCR instrument	E	YES	Rotor-Gene 6000 real-time PCR cycler (Qiagen Corbett, Hilden, Germany)
qPCR VALIDATION
Evidence of optimisation (from gradients)	D	N/A	_
Specificity (gel, sequence, melt, or digest)	E	YES	Gel electrophosis and melting curve analysis, melting curve's are available on Supplemmentry Figure file
For SYBR Green I, Cq of the NTC	E	YES	All NTCs were negative (Materials and Methods)
Standard curves with slope and y-intercept	E	YES	Supplementary Figure file; Slope: 3.513, y-intercept: 38.366
PCR efficiency calculated from slope	E	YES	0.93
Confidence interval for PCR efficiency or standard error	D	N/A	_
r2 of standard curve	E	YES	0.99997
Linear dynamic range	E	YES	For each assay, a 3 times serial dilutions of stock cDNA was used as a standards for getting efficiency that was published in the previous study.
Cq variation at lower limit	E	YES	y-intercept: 38.366
Confidence intervals throughout range	D	N/A
If multiplex, efficiency and LOD of each assay.	E	N/A
DATA ANALYSIS
qPCR analysis program (source, version)	E	YES	Materials and Methods, section "quantification of F. nucleatum inflammatory mediator genes, and microRNA”
Cq method determination	E	YES	Materials and Methods, section "quantification of F. nucleatum inflammatory mediator genes, and microRNA”
Outlier identification and disposition	E	N/A	_
Results of NTCs	E	YES	All NTCs were negative (Materials and Methods)
Justification of number and choice of reference genes	E	YES	Materials and Methods
Description of normalisation method	E	YES	Materials and Methods, relative quantitation was determined by the 2−∆∆Cq method in accordance with the target specific amplification efficiency values.
Number and concordance of biological replicates	D	YES	Materials and Methods, all assays for each individual sample were carried out in duplicate in a single patch
Number and stage (RT or qPCR) of technical replicates	E	YES	Materials and Methods
Repeatability (intra-assay variation)	E	YES	Materials and Methods, mean of difference between duplicates
Reproducibility (inter-assay variation, %CV)	D	N/A	_
Statistical methods for result significance	E	YES	Materials and Methods, section "Statistical analysis”
Software (source, version)	E	YES	SPSS version v.26.0 software(SPSS Inc. Chicago, IL, USA) and GraphPad Prism v.8.3.0
Cq or raw data submission using RDML	D	N/A	_
Table 1. MIQE checklist for authors, reviewers and editors. All essential information (E) must be submitted with the manuscript. Desirable
information (D) should be submitted if available. If using primers obtained from RTPrimerDB, information on qPCR target, oligonucleotides,
protocols and validation is available from that source.

## Sheet: Supplementary Table 1
First-Strand cDNA Synthesis Using M-MLV RT
1	Template RNA	0.1ng - 5µg
2	Prime oligo (dT)18 primer(50μM)	1.0 µl
3	DEPC-treated water	To 13.5 µl
	Total Volume	13.5 µl
Mix gently, centrifuge briefly and incubate at 70°C for 5 min. Chill on ice, spin down and place the vial back on ice.
1	Following cDNA Synthesis Mix	13.5 µl
2	5x first-strand buffer	4 µl
3	dNTPs(10 mM each)	1 µl
4	RNasin (40U/μl)	0.5 µl
5	M-MLV	1 µl
	Total Volume	20 µl
Incubation of 42°C for 60 min and 70°C for 5 min.

## Sheet: Supplementary Table 2
Supplementary Table 3 - Overview and primer and probe sequences
Target	Primer/Probe	Oligonucleotide sequence (5'-------3')	Size (bp)	Product size (bp)
Fusobacterium nucleatum	Primer F	AGCTACAAGAGAAGAAAATGAAAATGG	27	105
	Primer R	CCAACTCCTACAAATCCAGTAACC	24
	Probe	TTACTTCATACCATACACGAGGATCTACTT	30
SLCO2A1	Primer F	GAGAGATTTGAATGTTGGACAAAGC	25	89
	Primer R	ACACTTCTGTGGTCACTCGTC	21
	Probe	TCCTACTGCCATCCTTCTACCTGCCA	26
IL6	Primer F	ACTCACCTCTTCAGAACGAATTG	23	149
	Primer R	CCATCTTTGGAAGGTTCAGGTTG	23
IL10	Primer F	GTAGATGCCTTTCTCTTGGAGC	24	160
	Primer R	CCCAGACATCAAGGCGCATGTG	22
IL12B	Primer F	GCTTCTTCATCAGGGACATCATC	23	112
	Primer R	CTCCAGGTCTCAGGGTACTC	20
IL17A	Primer F	CAGCAAGAGATCCTGGTCCTG	21	176
	Primer R	GGTCGGCTCTCCATAGTCTAAC	22
TNFα	Primer F	CCCCAGGGACCTCTCTCTAATC	22	98
	Primer R	GGTTTGCTACAACATGGGCTACA	25
TLR2	Primer F	ATCCTCCAATCAGGCTTCTCT	21	163
	Primer R	ACACCTCTGTAGGTCACTGTTG	22
TLR4	Primer F	TTGAGCAGGTCTAGGGTGATTGAAC	25	143
	Primer R	ATGCGGACACACACACTTTCAAATA	25

## Sheet: Supplementary Table 3
Amplification protocols
Target	Initial denaturation	Denaturation	Anealing	Extention	Final extention
		x40 Cycles
Fusobacterium nucleatum	95°C 8’	95°C 25’‘	60°C 60’‘
SLCO2A1	95°C 8’	95°C 25’‘	60°C 60’‘
IL6	95°C 12’	95°C 15’‘	58.5°C 30’‘	72°C 25’‘	98°C 10’
IL10	95°C 12’	95°C 15’‘	61°C 30’‘	72°C 25’‘	98°C 10’
IL12B	95°C 12’	95°C 15’‘	58.5°C 30’‘	72°C 25’‘	98°C 10’
IL17A	95°C 12’	95°C 15’‘	59.5°C 30’‘	72°C 25’‘	98°C 10’
TNFα	95°C 12’	95°C 15’‘	60°C 30’‘	72°C 25’‘	98°C 10’
TLR2	95°C 12’	95°C 15’‘	58.5°C 30’‘	72°C 25’‘	98°C 10’
TLR4	95°C 12’	95°C 15’‘	61.5°C 30’‘	72°C 25’‘	98°C 10’
micoRNA-21	95°C 15’	95°C 20’‘	60°C 45’‘	72°C 30’‘	98°C 10’
micoRNA-31	95°C 15’	95°C 20’‘	60°C 45’‘	72°C 30’‘	98°C 10’
U6	95°C 15’	95°C 20’‘	60°C 45’‘	72°C 30’‘	98°C 10’
